# Supplementary material for: Magnetic and MRI Contrast Properties of HumAfFt-SPIONs: Investigating Superparamagnetic Behavior and Enhanced T2-Weighted Imaging Performance
Source: Int J Mol Sci. 2025 Apr 9;26(8):3505. doi: 10.3390/ijms26083505 (PMC12027249; doi:10.3390/ijms26083505)
Supplement: Supplementary file 1 [file ijms-26-03505-s001.zip]

Archive with 1 entries (1 files):
- ijms-3562385-supplementary.pdf
